# Supplementary material for: The Impact of Clinical and Demographic Factors on High-Risk Patient Classification Frequencies by the EndoPredict Test: A Review and Single-Site Study
Source: Cancers (Basel). 2026 Mar 14;18(6):951. doi: 10.3390/cancers18060951 (PMC13026031; doi:10.3390/cancers18060951)
Supplement: Supplementary file 1 [file cancers-18-00951-s001.zip]

Archive with 1 entries (1 files):
- cancers-4166877-supplementary.pdf
